# Supplementary material for: Challenges for Cryptosporidium Population Studies
Source: Genes (Basel). 2021 Jun 10;12(6):894. doi: 10.3390/genes12060894 (PMC8229070; doi:10.3390/genes12060894)
Supplement: Supplementary file 1 [file genes-12-00894-s001.zip]

Archive with 8 entries (6 files):
- genes-1226889-suppl/
- genes-1226889-suppl/Supplemental Methods.pdf
- genes-1226889-suppl/Supplemental Table S1.xlsx
- genes-1226889-suppl/Supplemental Table S2.xlsx
- genes-1226889-suppl/__MACOSX/
- genes-1226889-suppl/__MACOSX/._Supplemental Methods.docx
- genes-1226889-suppl/__MACOSX/._Supplemental Table S1.xlsx
- genes-1226889-suppl/__MACOSX/._Supplemental Table S2.xlsx
