# Supplementary material for: Challenges for Cryptosporidium Population Studies
Source: Genes (Basel). 2021 Jun 10;12(6):894. doi: 10.3390/genes12060894 (PMC8229070; doi:10.3390/genes12060894)
Supplement: Supplementary file 1 [file genes-12-00894-s001.zip › genes-1226889-suppl/Supplemental Table S1.xlsx]

## Sheet: Sheet1
Table S1- GenBank accession numbers used for phylogenetic analysis in Figure 1A.
Species	18S	Actin
C. hominis	KF826315.1	MG266042.1
C. cuniculus	MG516744.1	KM366138.1
C. tyzzeri	JX679086.1	JQ073414.1
C. parvum	L16996.1	M86241.1
C. meleagridis	AF112574.1	JX471003.1
C. viatorum	JX644908.1	JX978269.1
C. uniquitum	MK573335.1	MW280975.1
C. felis	KT749819.1	AF382347.1
Cryptosporidium sp. chipmunk	KJ769645.1	KC954267.1
C. ryanae	JN400880.1	EU410345.1
C. bovis	MK982466.1	AY741307.1
C. baileyi	AY954884.1	EU741853.1
C. andersoni	JN400881.1	MT507490.1
C. muris	L19069.1	MG266044.1
