# Supplementary material for: Challenges for Cryptosporidium Population Studies
Source: Genes (Basel). 2021 Jun 10;12(6):894. doi: 10.3390/genes12060894 (PMC8229070; doi:10.3390/genes12060894)
Supplement: Supplementary file 1 [file genes-12-00894-s001.zip › genes-1226889-suppl/Supplemental Table S2.xlsx]

## Sheet: Sheet1
Supplemental Table S2 - SRA accession numbers for the sequences utilized in Figure 1B.
SRA accession	Figure1 sample ID	gp60 subtype
ERR2240058	1	IaA18R3
ERR2240059	2	IaA18R3
ERR2240067	3	IaA18R3
ERR2240070	4	IaA18R3
ERR2240076	5	IaA18R3
ERR2240072	6	IaA18R3
ERR2240061	7	IaA18R3
ERR2240062	8	IaA18R3
ERR2240075	9	IaA19R3
ERR2240082	10	IaA19R3
ERR2240056	11	IaA25R
ERR2240057	12	IaA25R
ERR2240072	13	IaA25R
ERR2240071	14	IaA26R3
ERR2240079	15	IaA27R3
ERR2240084	16	IaA27R3
ERR2240060	17	IbA9G3
ERR2240065	18	IbA9G3
ERR2240068	19	IbA9G3
ERR2240077	20	IbA9G3
ERR2240078	21	IbA9G3
ERR2240064	22	IbAG3b
ERR2240066	23	IbAG3b
ERR2240083	24	IbAG3b
ERR2240081	25	IdA14
ERR2240054	26	IdA16G1
ERR2240055	27	IdA16G1
ERR2240073	28	IeA1G3T3
ERR2240074	29	IeA1G3T3
ERR2240069	30	IfA13G1
ERR2240063	31	IfA16G1
